# Supplementary material for: Alpha 2-macroglobulin acts as a clearance factor in the lysosomal degradation of extracellular misfolded proteins
Source: Sci Rep. 2023 Mar 28;13:4680. doi: 10.1038/s41598-023-31104-x (PMC10050189; doi:10.1038/s41598-023-31104-x)
Supplement: Supplementary file 2 — Supplementary Table 1. [file 41598_2023_31104_MOESM2_ESM.xlsx]

## Sheet: シート1 - Table 1
Table S1
Proteins	Accession No.	Gene names	Spectrum number
			Control	Heat stress
α-globin 1	Q91VB8	Hba-a1	41	99
β-globin	A8DUK4	Hbb-bs	34	69
Flavin reductase (NADPH)	Q923D2	Blvrb	1	64
Albumin	P07724	Alb	27	58
Fibronectin	A0A087WR50	Fn1	12	57
Catalase	P24270	Cat	2	50
Heat shock cognate 71 kDa protein	P63017	Hspa8	40	47
E2 ubiquitin-conjugating enzyme UBE2O	Q6ZPJ3	Ube2o	0	44
Heat shock 70 kDa protein 4	Q3U2G2	Hspa4	0	43
Carbonic anhydrase 2	P00920	Ca2	3	41
Serotransferrin	Q921I1	Tf	1	40
Serine protease inhibitor A3K	A0A0R4J0I1	Serpina3k	0	39
Ubiquitin carboxyl-terminal hydrolase 5	P56399	Usp5	0	38
Retinal dehydrogenase 1	P24549	Aldh1a1	1	36
α-1-antitrypsin 1-3	A0A0R4J0X5	Serpina1c	2	36
Prothrombin	P19221	F2	0	34
Murinoglobulin-1	P28665	Mug1	1	34
Rab GDP dissociation inhibitor β	Q61598	Gdi2	0	33
Inter α-trypsin inhibitor、heavy chain 4	A6X935	Itih4	0	32
Bradykinin	A0A0R4J038	Kng1	3	32
Carbonic anhydrase 1	P13634	Ca1	0	30
Ubiquitin-like modifier-activating enzyme 1	Q02053	Uba1	0	29
Protein-glutamine gamma-glutamyltransferase 2	P21981	Tgm2	1	28
C3/C5 convertase	B8JJN0	Gm20547	0	27
Hemopexin	Q91X72	Hpx	3	27
Immunoglobulin heavy constant gamma 2B (Fragment)	A0A075B5P3	Ighg2b	9	26
Aspartate--tRNA ligase、cytoplasmic	Q922B2	Dars1	0	24
Fibrinogen β chain	Q8K0E8	Fgb	3	24
Heat shock protein HSP 90-α	P07901	Hsp90aa1	0	22
Serine/threonine-protein ph	P58389	Ptpa	0	22
Bifunctional purine bi	Q9CWJ9	Atic	0	21
Complement factor H	E9Q8I0	Cfh	1	21
Carboxypeptidase N subunit 2	Q9DBB9	Cpn2	0	21
S-formylglutathione hydrolase	H3BKH6	Esd	0	21
Fibrinogen α chain	E9PV24	Fga	1	21
Glutamate--cysteine ligase catalytic subunit	P97494	Gclc	0	21
Rab GDP dissociation inhibitor α	P50396	Gdi1	0	21
Plasma kallikrein	P26262	Klkb1	0	21
Antithrombin-III	P32261	Serpinc1	0	21
Thioredoxin-like protein 1	A0A498WGD8	Txnl1	1	21
Ubiquitin carboxyl-terminal hydrolase	E9PYI8	Usp14	0	21
α-2-HS-glycoprotein	P29699	Ahsg	5	20
Complement C3	P01027	C3	1	20
Fibrinogen gamma chain	Q3UER8	Fgg	3	20
Ubiquitin carboxyl-terminal hydrolase 15	Q8R5H1	Usp15	0	20
Gluc	Q00612	G6pdx	0	19
Glutamate--cysteine ligase regulatory subunit	O09172	Gclm	2	19
Immunoglobulin heavy constant mu (Fragment)	A0A075B5P6	Ighm	10	19
Serine/threonine-protein ph	G5E8R4	Ppp6r3	0	19
Tri	P17751	Tpi1	0	19
Inter-α-trypsin inhibitor heavy chain H3	Q61704	Itih3	0	18
Ph	P09411	Pgk1	0	18
Pyruvate kinase	G3X925	Pklr	1	18
T-complex protein 1 subunit α	P11983	Tcp1	0	18
H-2 class I histocompatibility antigen、Q10 α chain	P01898	H2-Q10	4	17
Immunoglobulin heavy constant gamma 3 (Fragment)	A0A075B5P5	Ighg3	4	17
C-1-tetrahydrofolate synthase、cytoplasmic	Q922D8	Mthfd1	0	17
26S proteasome non-ATPase regulatory subunit 5	Q8BJY1	Psmd5	0	17
Spectrin α chain、erythrocytic 1	P08032	Spta1	0	17
Tubulin α-4A chain	P68368	Tuba4a	30	17
Clusterin	Q06890	Clu	17	16
α-enolase	P17182	Eno1	0	16
Glyceraldehyde-3-ph	P16858	Gapdh	2	16
β-2-glycoprotein 1	Q01339	Apoh	0	15
Carbonyl reductase	P48758	Cbr1	0	15
Protein DDI1 homolog 2	A2ADY9	Ddi2	0	15
Heat shock 70 kDa protein 4L	P48722	Hspa4l	0	15
26S proteasome non-ATPase regulatory subunit 2	Q8VDM4	Psmd2	0	15
SEC14-like protein 2	Q99J08	Sec14l2	0	15
Aden	P55264	Adk	0	14
T-complex protein 1 subunit zeta	P80317	Cct6a	0	14
Cofilin-1	P18760	Cfl1	0	14
UMP-CMP kinase 2、mitochondrial	Q3U5Q7	Cmpk2	0	14
Dehydrogenase/reductase SDR family member 11	Q3U0B3	Dhrs11	0	14
Eukaryotic translation initiation factor 5A (Fragment)	A0A0A0MQM0	Eif5a	0	14
Importin subunit β-1	P70168	Kpnb1	8	14
Serum paraoxonase/arylesterase 1	P52430	Pon1	7	14
Inorganic pyroph	Q9D819	Ppa1	0	14
Peptidyl-prolyl cis-trans isomerase A	P17742	Ppia	0	14
26S proteasome non-ATPase regulatory subunit 11	Q8BG32	Psmd11	0	14
Ras-related protein Rab-8B	P61028	Rab8b	1	14
α-2-antiplasmin	Q61247	Serpinf2	0	14
Plasma protease C1 inhibitor	P97290	Serping1	0	14
α-1B-glycoprotein	Q19LI2	A1bg	7	13
T-complex protein 1 subunit β	P80314	Cct2	0	13
Complement factor I	Q61129	Cfi	0	13
Elongation factor 1-α 1	P10126	Eef1a1	5	13
Eukaryotic translation initiation factor 5	P59325	Eif5	0	13
Programmed cell death 6-interacting protein	Q9WU78	Pdcd6ip	0	13
Stress-induced-ph	Q60864	Stip1	0	13
14-3-3 protein β/α	Q9CQV8	Ywhab	0	13
Low molecular weight cyt	Q561M1	Acp1	0	12
Aldo-keto reductase family 1 member B1	P45376	Akr1b1	0	12
Apolipoprotein A-I	Q00623	Apoa1	1	12
Apolipoprotein E	P08226	Apoe	6	12
Rho GDP-dissociation inhibitor 1	Q99PT1	Arhgdia	0	12
Biliverdin reductase A	Q9CY64	Blvra	0	12
Calreticulin	P14211	Calr	0	12
T-complex protein 1 subunit epsilon	P80316	Cct5	0	12
T-complex protein 1 subunit theta	P42932	Cct8	0	12
Immunoglobulin kappa constant	P01837	Igkc	7	12
Methylthiorib	Q9CQT1	Mri1	0	12
Nap1l4 protein	B7ZNL2	Nap1l4	1	12
Plasminogen	P20918	Plg	42	12
Spectrin β chain	E9Q397	Sptb	0	12
α-2-macroglobulin-P	Q6GQT1	A2m	16	11
T-complex protein 1 subunit gamma	P80318	Cct3	0	11
T-complex protein 1 subunit delta	G5E839	Cct4	0	11
Chloride intracellular channel protein 1	Q9Z1Q5	Clic1	0	11
Heat shock protein HSP 90-β	P11499	Hsp90ab1	0	11
Endoplasmic reticulum chaperone BiP	P20029	Hspa5	4	11
Protein ph	Q3UM45	Ppp1r7	0	11
Peroxiredoxin-1	P35700	Prdx1	2	11
Peroxiredoxin-2	Q61171	Prdx2	3	11
Rib	G3UXL2	Prps1l3	0	11
Thromb	P35441	Thbs1	0	11
Transitional endoplasmic reticulum ATPase	Q01853	Vcp	6	11
Ubiquitin thioesterase OTU1	Q8CB27	Yod1	0	11
Alanine--tRNA ligase、cytoplasmic	Q8BGQ7	Aars1	0	10
Alcohol dehydrogenase class-3	P28474	Adh5	0	10
4-trimethylaminobutyraldehyde dehydrogenase	Q9JLJ2	Aldh9a1	0	10
Apolipoprotein A-IV	P06728	Apoa4	0	10
Cytokine receptor-like factor 3	Q9Z2L7	Crlf3	0	10
Glyoxalase domain-containing protein 4	E9Q197	Glod4	0	10
Insulin-like growth factor-binding protein complex acid labile subunit	A0A0R4J0S2	Igfals	0	10
Leukotriene A-4 hydrolase	P24527	Lta4h	0	10
Lumican	P51885	Lum	0	10
Serine/threonine-protein ph	Q76MZ3	Ppp2r1a	0	10
26S proteasome regulatory subunit 7	P46471	Psmc2	0	10
26S proteasome non-ATPase regulatory subunit 6	Q99JI4	Psmd6	0	10
GTP-binding nuclear protein Ran	P62827	Ran	4	10
Talin-1	P26039	Tln1	0	10
A disintegrin and metalloproteinase with thromb	P97857	Adamts1	14	9
Vitronectin	P29788	Vtn	11	8
Importin-5	Q8BKC5	Ipo5	19	7
Tubulin β-5 chain	P99024	Tubb5	23	7
Neutral α-gluc	Q8BHN3	Ganab	16	5
Tubulin β-1 chain	A2AQ07	Tubb1	11	5
DnaJ homolog subfamily A member 4	Q9JMC3	Dnaja4	11	1
E3 ubiquitin-protein ligase TRIM58	Q5NCC9	Trim58	13	0
Semaphorin-3A	O08665	Sema3a	10	0
E3 ubiquitin-protein ligase UBR4	A2AN08	Ubr4	11	0
